# Supplementary material for: Adaptive Laboratory Evolution of Native Torulaspora delbrueckii YCPUC10 With Enhanced Ethanol Resistance and Evaluation in Co-inoculated Fermentation
Source: Front Microbiol. 2020 Dec 21;11:595023. doi: 10.3389/fmicb.2020.595023 (PMC7779481; doi:10.3389/fmicb.2020.595023)
Supplement: Supplementary file 2 [file Data_Sheet_1.xlsx]

## Sheet: Hoja1
Supplementary Table 1. Volatile composition (mg/L) of the final wines after alcoholic fermentation.
	Wines
Aroma Compounds	FSc	FTd/Sc	FTdF/Sc
Acids
2-Ethylhexanoic acid	0.0005±0.0002a	0.0006±0.0001a	0.0005±0.0001a
2-Methylbutyric acid	0.0019±0.0003b	0.0020± 0.0001ab	0.0022±0.0000a
9-Decenoic acid	0.0171±0.0014b	0.0197±0.0012a	0.0185± 0.0007ab
Benzoic acid	0.0004±0.0001a	0.0003±0.0001b	0.0003±0.0000b
Butyric acid	0.0006±0.00000b	0.0007±0.0000a	0.0006±0.0001b
Decanoic acid	0.0535±0.0044a	0.0577±0.0049a	0.0563±0.0026a
Dodecanoic acid	0.0006±0.0001a	0.0008±0.0001a	0.0008±0.0001a
Heptanoic acid	0.0004±0.0001a	0.0004±0.0001a	0.0005±0.0001a
Hexanoic acid	0.0261±0.0024b	0.0330±0.0030a	0.0304± 0.0028ab
Nonanoic acid	0.0017±0.0002b	0.0026±0.0005a	0.0025±0.0004a
Octanoic acid	0.0834±0.0064b	0.0926±0.0013a	0.0913±0.0061ab
Total acids	0.1861±0.0139b	0.2103±0.0034a	0.2037±0.0088a
Alcohols
1-Butanol	0.0003±0.0000a	0.0003±0.00000a	0.0003±0.0000a
1-Decanol	0.0003±0.00000a	0.0003±0.0000a	0.0003±0.0000a
1-Dodecanol	0.0004±0.0000ab	0.0004±0.00001b	0.0005±0.0000a
1-Heptanol	0.0022±0.0002a	0.0023±0.0002a	0.0020±0.0003a
1-Nonanol	0.0006±0.0000b	0.0007±0.0000a	0.0006±0.0000b
1-Octanol	0.0012±0.0000b	0.0014±0.0001a	0.0013±0.0001ab
1-Octen-3-ol	0.0004±0.0000a	0.0005±0.0001a	0.0005±0.0000a
1-Undecanol	0.0001±0.0000a	0.0001±0.0000a	0.0001±0.0000a
2-Ethylhexanol	0.1784±0.0051b	0.1824±0.0042b	0.2059±0.0200a
2-Methyl-1-butanol	0.1432±0.0143a	0.1486±0.0061a	0.1550±0.0040a
2-Phenylethanol	0.2501±0.00218b	0.2835±0.0048a	0.2876±0.0177a
3-Ethoxy-1-propanol	0.0009±0.00001a	0.0009±0.0001a	0.0009±0.0000a
Isoamyl alcohol	0.2076±0.0110a	0.2075±0.0104a	0.2179±0.0071a
3-Methyl-1-pentanol	0.0014±0.0001b	0.0017±0.0001a	0.0018±0.0002a
4-Methyl-1-pentanol	0.0004±0.0000a	0.0004±0.0000a	0.0004±0.0000a
Benzyl alcohol	0.0002±0.0000a	0.0002±0.0000a	0.0002±0.0000a
Isobutyl alcohol	0.0064±0.0008a	0.0058±0.0008a	0.0066±0.0009a
Total Alcohols	0.7941±0.0464b	0.8367±0.0102ab	0.8818±0.0353a
Aldehydes
Acetaldehyde	0.0016±0.0001a	0.0017±0.0004a	0.0018±0.0004a
Decanal	0.0003±0.0000a	0.0003±0.0001a	0.0002±0.0000a
Dodecanal	0.0028±0.0004a	0.0028±0.0008a	0.0028±0.0003a
Hexanal	0.0001±0.0000a	0.0001±0.0000a	0.0001±0.0000a
Mesitaldehyde	0.0005±0.0001b	0.0006±0.0001a	0.0006±0.0001a
Nonanal	0.0010±0.0001a	0.0011±0.0002a	0.0012±0.0001a
Octanal	0.0001±0.0000a	0.0001±0.0000a	0.0001±0.0000a
Tetradecanal	0.0001±0.0000a	0.0002±0.0000a	0.0002±0.00001a
Total Aldehydes	0.0065±0.0004a	0.0067±0.0013a	0.0071±0.0007a
C6 Compounds
1-Hexanol	0.0205±0.0005a	0.0209±0.0008a	0.0210±0.0004a
E-3-Hexenol	0.0001±0.0000a	0.0001±0.0000a	0.0001±0.0000a
Z-3-Hexenol	0.0001±0.0000a	0.0001±0.0000a	0.0001±0.0000a
Total C6 Compounds	0.0208±0.0006a	0.0211±0.0008a	0.0212±0.0004a
Esters
Ethyl 2-hexenoate	0.0001±0.0000a	0.0001±0.0000a	0.0001±0.0000a
Ethyl 2-methylbutyrate	0.0001±0.0000a	0.0003±0.0002a	0.0002±0.0001a
Ethyl 4-hydroxybutyrate	0.0003±0.0000a	0.0003±0.0000a	0.0003±0.0000a
Ethyl 9-decenoate	0.0075±0.0007c	0.0123±0.0002a	0.0112±0.0004b
Ethyl acetate	0.0327±0.0011b	0.0365±0.0026a	0.0373±0.0014a
Ethyl butyrate	0.0023±0.0000b	0.0027±0.0001a	0.0027±0.0000a
Ethyl carbonate	0.0001±0.0000a	0.0002±0.0002a	0.0001±0.0001a
Ethyl cinnamate	0.0001±0.0000a	0.0001±0.0000a	0.0001±0.0000a
Ethyl decanoate	0.0124±0.0007b	0.0202±0.0031a	0.0215±0.0010a
Ethyl dodecanoate	0.0009±0.0003b	0.0019±0.0004a	0.0024±0.0006a
Ethyl heptanoate	0.0001±0.0000a	0.0001±0.0000a	0.0001±0.0000a
Ethyl hexanoate	0.0262±0.0038b	0.0314±0.0009a	0.0289±0.0021ab
Ethyl isovalerate	0.0001±0.0000a	0.0001±0.0000a	0.0001±0.0000a
Ethyl lactate	0.0005±0.0001a	0.0005±0.0001a	0.0006±0.0001a
Ethyl nonanoate	0.0001±0.0000b	0.0002±0.0001a	0.0003±0.0000a
Ethyl octanoate	0.0236±0.0047c	0.0378±0.0039a	0.0294±0.0005b
Ethyl phenylacetate	0.0005±0.0001a	0.0005±0.0000a	0.0005±0.0000a
Ethyl propanoate	0.0018±0.0004a	0.0020±0.0001a	0.0021±0.0000a
Hexyl acetate	0.0040±0.0006a	0.0046±0.0008a	0.0041±0.0008a
Isoamyl acetate	0.0405±0.0016a	0.0409±0.0008a	0.0418±0.0028a
Isobornyl acetate	0.0000±0.0000a	0.0000±0.0000a	0.0000±0.0000a
Isobutyl acetate	0.0001±0.0000a	0.0001±0.0000a	0.0001±0.0000a
Methyl benzoate	0.0005±0.0001a	0.0006±0.0000a	0.0006±0.0000a
Octyl acetate	0.0014±0.0004a	0.0016±0.0003a	0.0015±0.0001a
Phenethyl acetate	0.0252±0.0018b	0.0310±0.0009a	0.0298±0.0014a
Total Esters	0.1810±0.0071b	0.2260±0.0063a	0.2158±0.0074a
Ketones
2,6-Di-tert-butyl-4-hydroxy-4-methyl-2.5-cyclohexadien-1-one	0.0005±0.0000a	0.0005±0.0000a	0.0005±0.0000a
2-Nonanone	0.0005±0.0001a	0.0006±0.0001a	0.0005±0.0001a
2-Octanone	0.0003±0.0000a	0.0003±0.0000a	0.0004±0.0000a
5-Nonanone	0.0003±0.0000a	0.0003±0.0000a	0.0003±0.0000a
Total Ketones	0.0016±0.0001a	0.0017±0.0001a	0.0017±0.0001a
Norisoprenoids
1.1.6-Trimethyl-1.2-dihydronaphthalene (TDN)	0.0002±0.0001b	0.0002±0.0001ab	0.0003±0.0001a
𝛃-Damascenone	0.0071±0.0010a	0.0080±0.0012a	0.0083±0.0007a
Vitispirane isomer 1	0.0002±0.0001a	0.0002±0.0001a	0.0003±0.0001a
Vitispirane isomer 2	0.0003±0.0001a	0.0004±0.0002a	0.0005±0.0001a
Total Norisoprenoids	0.0077±0.0012a	0.0088±0.0015a	0.0094±0.0009a
Phenolic Derivatives
2.4-Di-tert-butylphenol	0.0376±0.0105a	0.0408±0.0058a	0.0471±0.0076a
4-Vinylguaiacol	0.0024±0.0002b	0.0030±0.0002a	0.0030±0.0003a
4-Vinylphenol	0.0029±0.0003b	0.0034±0.0001a	0.0034±0.0003a
Phenol	0.0002±0.0000a	0.0002±0.0001a	0.0002±0.0000a
Vianol	0.0022±0.0025a	0.0035±0.0043a	0.0038±0.0036a
Total Phenolic Derivatives	0.0458±0.0084b	0.0518±0.0011ab	0.0575±0.0039a
Sulfur Compounds
Dimethyl sulfide	0.0000±0.0000a	0.0000±0.0000a	0.0000±0.0000a
Methionol	0.0007±0.0002b	0.0009±0.0000a	0.0010±0.0001a
Total Sulfur Compounds	0.0008±0.0002b	0.0009±0.0000a	0.0010±0.0001a
Terpenes
a-Curcumene	0.0001±0.0000a	0.0001±0.0000a	0.0001±0.0000a
a-Farnesene	0.0001±0.0000a	0.0001±0.0000a	0.0001±0.0000a
a-Terpinene	0.0001±0.0000a	0.0001±0.0000a	0.0001±0.0000a
a-Terpineol	0.0015±0.0002a	0.0017±0.0003a	0.0019±0.0002a
a-Terpinolene	0.0004±0.0001a	0.0005±0.0001a	0.0006±0.0001a
b-Myrcene	0.0008±0.0001a	0.0008±0.0001a	0.0008±0.0001a
Citronellol	0.0005±0.0000a	0.0005±0.0000a	0.0005±0.0000a
E-b-Ocimene	0.0004±0.0001a	0.0005±0.0000a	0.0005±0.0000a
Geraniol	0.0001±0.0000a	0.0001±0.0000a	0.0001±0.0000a
g-Terpinene	0.0001±0.0000a	0.0001±0.0000a	0.0002±0.0000a
Hotrienol	0.0012±0.0002b	0.0014±0.0002ab	0.0016±0.0001a
Limonene	0.0004±0.0001a	0.0004±0.0001a	0.0005±0.0000a
Linalool	0.0037±0.0003a	0.0039±0.0003a	0.0040±0.0003a
Nerol	0.0000±0.0000a	0.0000±0.0000a	0.0000±0.0000a
Nerol oxide	0.0002±0.0000b	0.0003±0.0001ab	0.0003±0.0001a
Nerolidol	0.0002±0.0000b	0.0003±0.0000a	0.0003±0.0001ab
p-Cymene	0.0002±0.0000a	0.0002±0.0001a	0.0002±0.0000a
Z-b-Ocimene	0.0003±0.0000a	0.0003±0.0000a	0.0003±0.0000a
Z-Linalool oxide	0.0000±0.0000a	0.0000±0.0000a	0.0000±0.0000a
Total Terpenes	0.0103±0.0012a	0.0112±0,0014a	0.0121±0.0009a
Total general	1.2547b	1.3753a	1.4113a
